# Supplementary material for: Deficiency of the lipid flippase ATP10A causes diet-induced dyslipidemia in female mice
Source: Sci Rep. 2024 Jan 3;14:343. doi: 10.1038/s41598-023-50360-5 (PMC10764864; doi:10.1038/s41598-023-50360-5)
Supplement: Supplementary file 4 — Supplementary Table 1. [file 41598_2023_50360_MOESM4_ESM.xlsx]

## Sheet: sable table (suppT1)
Females	10A+/+ (WT) Average (n=7)			10A-/- (KO) Average (n=13)			P-value (t-test, WT vs KO)
	Light	Dark	Full day	Light	Dark	Full day	Light	Dark	Full day
Avg. Daily Food intake (kcal/period)	6.5	9.5	14.4	5.4	9.5	13.5	0.0353 (*)	0.9515 (ns)	0.4425 (ns)
Avg. Daily Energy Expenditure (kcal/period)	17.3	28.9	46.1	17.4	28.4	45.7	0.9596 (ns)	0.5622 (ns)	0.7033 (ns)
Total Food (kcal)	47.3	57.5	57.5	43.7	54.1	54.1	0.2807 (ns)	0.4428 (ns)	0.4428 (ns)
O2 Consumption (ml/hr)	102.9	125	115.5	103.3	123.1	114.6	0.8895 (ns)	0.5891 (ns)	0.7477 (ns)
CO2 Production (ml/hr)	81	98.1	90.8	80.3	95.9	89.2	0.7319 (ns)	0.4586 (ns)	0.5217 (ns)
Energy balance (kcal)	2.1	9.3	11.5	-1.2	9.6	8.5	0.0345 (*)	0.9394 (ns)	0.4886 (ns)
Resipiratory Exchange Ratio	0.8	0.8	0.8	0.8	0.8	0.8	0.0839 (ns)	0.3642 (ns)	0.1761 (ns)
Locomotor Activity (beam breaks/hr)	121.5	269.9	206.3	100.9	266.1	195.3	0.2581 (ns)	0.8697 (ns)	0.5679 (ns)
Pedestrian Locomotion (m)	146.9	880.8	1027.7	141.1	843	984	0.8056 (ns)	0.7245 (ns)	0.7222 (ns)
Distances in cage Locomotion (m)	199.6	1017.4	1217	185.5	980.6	1166	0.5972 (ns)	0.7443 (ns	0.6956 (ns)
