# Supplementary material for: Deficiency of the lipid flippase ATP10A causes diet-induced dyslipidemia in female mice
Source: Sci Rep. 2024 Jan 3;14:343. doi: 10.1038/s41598-023-50360-5 (PMC10764864; doi:10.1038/s41598-023-50360-5)
Supplement: Supplementary file 5 — Supplementary Table 2. [file 41598_2023_50360_MOESM5_ESM.xlsx]

## Sheet: Supplemental Table 2_Norris et 
Pathway Kegg
geneSet	description	size	overlap	expect	enrichmentRatio	pValue	FDR
mmu04972 (http://www.kegg.jp/kegg-bin/show_pathway? mmu04972+13487+18784+232680+27222+432530)	Pancreatic secretion	103	5	0.809063	6.17999	0.0012387	0.393894
mmu00730 (http://www.kegg.jp/kegg-bin/show_pathway? mmu00730+11636+11647)	Thiamine metabolism	15	2	0.117825	16.9744	0.0059725	0.566786
mmu04080 (http://www.kegg.jp/kegg-bin/show_pathway? mmu04080+110902+11555+12672+13488+14765+19222+23796)	Neuroactive ligand-receptor interaction	289	7	2.27009	3.08358	0.0072516	0.566786
mmu05150 (http://www.kegg.jp/kegg-bin/show_pathway? mmu05150+13510+20344+225256)	Staphylococcus aureus infection	56	3	0.439879	6.82005	0.0095348	0.566786
mmu00561 (http://www.kegg.jp/kegg-bin/show_pathway? mmu00561+235582+67717+68393)	Glycerolipid metabolism	61	3	0.479154	6.26103	0.0120409	0.566786
mmu04964 (http://www.kegg.jp/kegg-bin/show_pathway? mmu04964+27222+76257)	Proximal tubule bicarbonate reclamation	22	2	0.17281	11.5734	0.0126837	0.566786
mmu04145 (http://www.kegg.jp/kegg-bin/show_pathway? mmu04145+12845+14997+17167+17534+242341)	Phagosome	181	5	1.42175	3.51679	0.0135801	0.566786
mmu00790 (http://www.kegg.jp/kegg-bin/show_pathway? mmu00790+11647+216343)	Folate biosynthesis	26	2	0.20423	9.7929	0.0174897	0.566786
mmu04976 (http://www.kegg.jp/kegg-bin/show_pathway? mmu04976+13849+27222+432530)	Bile secretion	71	3	0.557704	5.3792	0.018093	0.566786
mmu00650 (http://www.kegg.jp/kegg-bin/show_pathway? mmu00650+268860+272428)	Butanoate metabolism	27	2	0.212085	9.4302	0.0187942	0.566786
Significantly differential expressed genes in Pancreatic secretion
Stable IDs	Feature_gene_name	baseMean	pvalue	padj	FoldChange
ENSMUSG00000041193.15	Pla2g5	327.693	0	0	21.6048
ENSMUSG00000007107.6	Atp1a4	258.591	0	1e-06	4.87486
ENSMUSG00000071553.10	Cpa2	196.022	0	1.2e-06	3.7087
ENSMUSG00000020431.5	Adcy1	104.911	0.0002204	0.0205006	0.359814
ENSMUSG00000001225.12	Slc26a3	29.116	0.0002398	0.0212087	3.9716
Significantly differential expressed genes in Thiamine metabolism
Stable IDs	Feature_gene_name	baseMean	pvalue	padj	FoldChange
ENSMUSG00000026817.14	Ak1	1358.03	0.0002921	0.023143	2.01877
ENSMUSG00000028766.10	Alpl	237.038	0.0005178	0.0342469	2.84377
Significantly differential expressed genes in Neuroactive ligand-receptor interaction
Stable IDs	Feature_gene_name	baseMean	pvalue	padj	FoldChange
ENSMUSG00000056380.13	Gpr50	56.4324	1.47e-05	0.0038591	571.26
ENSMUSG00000040495.4	Chrm4	14.0127	2.69e-05	0.0056257	25.0695
ENSMUSG00000043017.9	Ptgir	400.587	5.13e-05	0.0081485	2.34561
ENSMUSG00000044338.9	Aplnr	803.322	0.0007599	0.0429697	2.76166
ENSMUSG00000021478.6	Drd1	52.5881	0.0008995	0.0482169	0.276826
ENSMUSG00000022041.10	Chrna2	169.093	0.0009182	0.0488542	2.15445
ENSMUSG00000045730.4	Adrb2	637.536	0.0009437	0.0496613	0.425666
Significantly differential expressed genes in Staphylococcus aureus infection
Stable IDs	Feature_gene_name	baseMean	pvalue	padj	FoldChange
ENSMUSG00000069441.3	Dsg1a	61.6693	4e-07	0.0002329	5.59603
ENSMUSG00000061928.6	Dsg1b	20.8208	2.61e-05	0.0056199	19.3027
ENSMUSG00000026580.16	Selp	210.557	0.0007295	0.0421402	2.46536
Significantly differential expressed genes in Glycerolipid metabolism
Stable IDs	Feature_gene_name	baseMean	pvalue	padj	FoldChange
ENSMUSG00000024768.5	Lipf	231.6	0	0	16.1785
ENSMUSG00000012187.13	Mogat1	674.738	0.0002415	0.0212126	0.420731
ENSMUSG00000020258.16	Glyctk	130.493	0.0002809	0.0226372	2.28507
Significantly differential expressed genes in Proximal tubule bicarbonate reclamation
Stable IDs	Feature_gene_name	baseMean	pvalue	padj	FoldChange
ENSMUSG00000007107.6	Atp1a4	258.591	0	1e-06	4.87486
ENSMUSG00000010064.15	Slc38a3	708.346	0.0008828	0.0480317	2.55933
Significantly differential expressed genes in Phagosome
Stable IDs	Feature_gene_name	baseMean	pvalue	padj	FoldChange
ENSMUSG00000031849.9	Comp	138.805	6.8e-05	0.009699	2.59414
ENSMUSG00000020695.14	Mrc2	2506.89	0.0001199	0.0138293	2.70565
ENSMUSG00000067201.11	H2-M9	240.851	0.0001812	0.017773	0.421911
ENSMUSG00000028238.6	Atp6v0d2	208.267	0.0001948	0.0184835	4.06843
ENSMUSG00000026390.7	Marco	155.757	0.0006129	0.0371291	2.35285
Significantly differential expressed genes in Folate biosynthesis
Stable IDs	Feature_gene_name	baseMean	pvalue	padj	FoldChange
ENSMUSG00000006764.8	Tph2	959.193	1e-07	5.16e-05	22.0493
ENSMUSG00000028766.10	Alpl	237.038	0.0005178	0.0342469	2.84377
Significantly differential expressed genes in Bile secretion
Stable IDs	Feature_gene_name	baseMean	pvalue	padj	FoldChange
ENSMUSG00000007107.6	Atp1a4	258.591	0	1e-06	4.87486
ENSMUSG00000038776.13	Ephx1	4746.02	9.4e-06	0.002761	2.05482
Significantly differential expressed genes in Butanoate metabolism
Stable IDs	Feature_gene_name	baseMean	pvalue	padj	FoldChange
ENSMUSG00000057880.12	Abat	3895.09	1e-07	4.84e-05	2.49929
ENSMUSG00000030972.6	Acsm5	1971.1	0.0004816	0.0326044	0.44856
